# Supplementary material for: Host metabolome and faecal microbiome shows potential interactions impacted by age and weaning times in calves
Source: Anim Microbiome. 2023 Feb 14;5:12. doi: 10.1186/s42523-023-00233-z (PMC9926800; doi:10.1186/s42523-023-00233-z)
Supplement: Supplementary file 2 — Additional file 2. Table S1. Average relative abundances of faecal bacterial communities in early- and late-weaned calves. Table S2. Average relative concentrations (µmol/L) of plasma metabolites in early- and late-weaned calves. Table S3. Spearman’s rank correlations between morphometric variables of calves, differential faecal microbial genera and plasma metabolites of weaning groups. [file 42523_2023_233_MOESM2_ESM.xlsx]

## Sheet: Table S1
Table S1. Average relative abundances of faecal bacterial communities in early- and late-weaned calves.
1Taxon	2earlyC							3lateC								5earlyC vs. lateC							5earlyC vs. earlyC																					5lateC vs. lateC
	d1E	d28E	d42E	d70E	d98E	d112E	d140E	d1L	d28L	d42L	d70L	d98L	d112L	d140L	4p-value	d1	d28	d42	d70	d98	d112	d140	d1E - d28E	d1E - d42E	d1E - d70E	d1E - d98E	d1E - d112E	d1E - d140E	d28E - d42E	d28E - d70E	d28E - d98E	d28E - d112E	d28E - d140E	d42E - d70E	d42E - d98E	d42E - d112E	d42E - d140E	d70E - d98E	d70E - d112E	d70E - d140E	d112E - d98E	d98E - d140E	d112E - d140E	d1L - d28L	d1L - d42L	d1L - d70L	d1L - d98L	d1L - d112L	d1L - d140L
Phyla
Firmicutes	50.0507	54.5072	43.0838	42.0112	33.9282	35.3304	35.9609	53.661	60.7735	54.0481	53.5983	46.3703	37.8157	33.2254	< 0.001	0.552272	0.389795	0.0419783	0.02313	0.00184267	0.432586	0.546819	0.431843	0.208159	0.113533	0.000184601	0.000504038	0.00136408	0.0205141	0.00852459	1.79641e-06	6.25554e-06	1.38597e-05	0.820669	0.0150826	0.0303126	0.0615618	0.0307262	0.0609623	0.117644	0.824123	0.607979	0.823946	0.311588	0.947519	0.93938	0.201283	0.000915378	7.57359e-06
Bacteroidetes	6.04537	33.3347	46.8679	48.7716	55.0694	53.8386	54.2993	8.02294	28.5932	34.8631	36.9246	41.5666	51.1346	55.8864	< 0.001	0.857149	0.621812	0.0315996	0.0334602	0.00588729	0.551006	0.79706	0.004807	2.64355e-07	1.83008e-08	2.92341e-12	3.26249e-12	2.72105e-12	0.0210469	0.00563905	1.487e-05	4.34549e-05	2.6467e-05	0.708102	0.0541317	0.0980359	0.0738338	0.133781	0.222964	0.173712	0.813594	0.894152	0.901897	0.0427065	0.00546512	0.00191461	4.6271e-05	2.38595e-09	2.56235e-12
Actinobacteria	36.8023	10.637	6.89946	7.04003	7.39871	6.86154	4.61814	28.5804	8.66309	9.66427	7.82904	10.1232	6.59241	6.75488	< 0.001	0.884618	0.804791	0.222584	0.619458	0.0741571	0.8601	0.497588	0.00249291	5.46269e-06	3.45718e-06	6.07898e-07	6.69253e-07	2.62251e-09	0.222177	0.201144	0.0784919	0.100813	0.0041866	0.968877	0.676947	0.771755	0.178752	0.718324	0.804864	0.185741	0.943134	0.393151	0.327029	0.00184974	0.00416787	0.000410019	0.00607951	5.88524e-07	8.09427e-07
Proteobacteria	7.08078	1.34906	1.89062	1.47131	1.6319	1.28993	1.47281	7.97872	1.94775	1.2926	0.656811	1.68246	2.86292	1.62381	0.194302	0.853603	0.822679	0.65056	0.676157	0.806788	0.649653	0.980539	0.814266	0.962071	0.941421	0.981501	0.919761	0.937396	0.830151	0.948628	0.827356	0.940781	0.810432	0.935245	0.940575	0.949904	0.935628	0.860708	0.982259	0.814164	0.834727	0.972544	0.826517	0.521777	0.413895	0.30698	0.636098	0.935207	0.856387
Spirochaetes	0.00196491	0.0254862	0.446092	0.287643	1.33	1.81914	2.68549	1.27607	0.0133666	0.0302274	0.0369371	0.0558903	1.18304	2.1351	< 0.001	0.535948	0.992516	0.0672973	0.0809001	0.0295372	0.69136	1	0.328422	0.00859055	0.0130572	0.00151798	0.002422	0.00109733	0.0579979	0.127321	0.0185782	0.0166187	0.0186202	0.856754	0.750415	0.723089	0.745579	0.457906	0.426515	0.464197	0.999471	0.99487	1	0.878424	0.877462	1	0.745991	0.0369711	0.0161263
Genera
o_Bacteroidales	0.06	4.3	7.55	15.75	11.66	14.39	14.17	0.06	1.77	6.83	6.07	5.72	12.7	15.6	< 0.001	0.913	0.302	0.634	0	0.006	0.679	0.598	0.015	0	0	0	0	0	0.116	0	0	0	0	0.001	0.047	0.003	0.001	0.229	0.774	0.915	0.377	0.271	0.86	0.175	0	0.001	0.001	0	0
o_Bacteroidales incertae sedis	0	0.17	0.8	0.07	0.07	0.09	0.27	0.01	0	3.05	4.79	3.01	0.11	0.33	< 0.001	0.666	0.718	0.579	0	0	0.929	0.315	0.716	0.12	0.378	0.076	0.098	0.02	0.247	0.661	0.151	0.2	0.057	0.562	0.86	0.95	0.528	0.379	0.489	0.162	0.911	0.668	0.579	0.668	0.098	0	0	0.223	0.004
g_Blautia	0.18	6.43	1.14	0.13	0.25	0.23	0.27	2.4	7.96	6.54	3.65	2.68	0.31	0.19	< 0.001	0.287	0.997	0	0	0.003	0.834	0.797	0	0.002	0.432	0.035	0.093	0.129	0	0	0	0	0	0.023	0.381	0.187	0.128	0.226	0.427	0.533	0.734	0.614	0.895	0	0	0	0	0.527	0.962
g_Prevotella	0.72	4.72	2.34	0.19	0.08	0.13	0.11	0.2	4.9	3.75	2.05	1	0.08	0.02	< 0.001	0.552	0.813	0.18	0	0.001	0.635	0.986	0	0	0.844	0.989	0.535	0.55	0.102	0	0	0	0	0	0	0	0	0.819	0.658	0.684	0.491	0.516	0.989	0	0	0.001	0.019	0.435	0.164
g_Mediterraneibacter	4.32	2.09	0.1	0	0.04	0.06	0.04	5.23	4.13	1.82	1.76	0.66	0	0	< 0.001	0.751	0.435	0	0	0.06	0.884	0.697	0.257	0.001	0	0	0	0	0	0	0	0	0	0.092	0.318	0.193	0.252	0.591	0.774	0.686	0.832	0.897	0.888	0.012	0.152	0.6	0.06	0	0
g_Anaerostipes	0.64	3.76	0.08	0.01	0.09	0.11	0.06	0.82	3.93	4.51	1.36	0.35	0.01	0.01	< 0.001	0.759	0.57	0	0	0.417	0.955	0.48	0.002	0.876	0.394	0.888	0.465	0.833	0	0	0	0	0	0.474	0.974	0.561	0.951	0.459	0.909	0.507	0.54	0.955	0.568	0.001	0	0.067	0.82	0.225	0.16
g_Parabacteroides	0.16	2.63	3.6	0.09	0.03	0.06	0.3	0.28	2.16	1.79	1.3	0.75	0.16	0.01	< 0.001	0.558	0.474	0.256	0	0	0.044	0.63	0	0	0.978	0.328	0.276	0.27	0.604	0	0	0	0	0	0	0	0	0.312	0.261	0.259	0.938	0.941	0.982	0.001	0	0.001	0.015	0.932	0.022
g_Faecalicatena	0.19	2.06	0.81	0.01	0.01	0.05	0.12	0.3	1.46	1.51	0.72	0.24	0	0.12	< 0.001	0.713	0.814	0.213	0	0.003	0.536	0.514	0	0	0.185	0.216	0.411	0.811	0.166	0	0	0	0	0	0	0	0	0.902	0.628	0.253	0.706	0.305	0.565	0	0	0.001	0.336	0.047	0.174
g_Streptococcus	2.34	0.62	0.04	0.01	0.11	0	0.01	5.87	1.69	2.23	0.64	0.14	0.01	0.01	< 0.001	0.817	0.251	0	0	0.006	0.819	0.91	0.248	0	0	0	0	0	0	0	0	0	0	0.48	0.756	0.268	0.417	0.814	0.827	0.958	0.543	0.759	0.862	0.814	0.966	0.07	0.017	0	0
g_Frisingicoccus	0.01	2.27	0.19	0.15	0.11	0.11	0.09	0.01	1.32	1.24	0.61	0.39	0.19	0.09	< 0.001	0.943	0.529	0	0	0.015	0.212	0.801	0	0.002	0.087	0.117	0.062	0.248	0	0	0	0	0	0.148	0.101	0.186	0.037	0.887	0.91	0.57	0.779	0.697	0.47	0	0	0	0	0.002	0.187
g_Collinsella	0.03	2.88	0.18	0	0.03	0.02	0.02	0.75	2.13	1.32	0.53	0.35	0	0	< 0.001	0.295	0.965	0.007	0	0.187	0.979	1	0	0.193	0.336	0.964	0.282	0.331	0	0	0	0	0	0.01	0.118	0.006	0.009	0.356	0.975	1	0.298	0.351	0.977	0	0.005	0.111	1	0.027	0.029
o_Sphingobacteriales	0	0.12	0.1	0.65	0.84	0.77	0.63	0	0	0.01	0	0.44	1.29	1.6	< 0.001	0.828	1	0.827	0	0.005	0.95	0.086	0.996	0.718	0	0	0	0	0.699	0	0	0	0	0.001	0	0	0	0.678	0.327	0.305	0.679	0.639	0.985	0.828	0.328	0.93	0.133	0	0
f_Lachnospiraceae	1.75	11.15	10.54	7.39	6.89	7.62	8.02	1.78	12.91	12.53	16.03	15.16	7.7	7.14	< 0.001	0.948	0.723	0.142	0.001	0	0.94	0.567	0	0	0	0.002	0.001	0	0.509	0.043	0.01	0.034	0.12	0.246	0.082	0.206	0.488	0.676	0.938	0.725	0.729	0.393	0.683	0	0	0	0	0.001	0.001
g_Bacteroides	2.8	8.8	7.27	0.35	0.1	0.17	0.68	3.56	8.85	6.08	3.56	2.5	0.25	0.02	< 0.001	0.874	0.933	0.914	0.001	0	0.156	0.777	0.001	0.002	0.154	0.016	0.003	0.005	0.772	0	0	0	0	0	0	0	0	0.344	0.144	0.174	0.653	0.747	0.911	0.001	0.004	0.154	0.205	0.111	0.001
f_Bacteroidaceae	0.1	0.19	2.08	9.68	9.74	9.37	9.6	0.01	0.05	0.52	2.44	5.1	9.74	11.93	< 0.001	0.883	0.909	0.318	0.002	0.023	0.88	0.455	0.894	0.028	0	0	0	0	0.042	0	0	0	0	0	0	0	0	0.892	0.911	0.98	0.781	0.89	0.91	0.593	0.19	0.001	0	0	0
f_Rikenellaceae	0.04	0.04	0.28	5.04	12.2	12.27	11.49	0.02	0.02	0.07	0.83	1.88	7.05	11.52	< 0.001	0.898	0.95	0.583	0.003	0	0.219	0.889	0.797	0.276	0	0	0	0	0.131	0	0	0	0	0	0	0	0	0.03	0.028	0.062	0.967	0.819	0.804	0.878	0.509	0.085	0.001	0	0
g_Faecalibacterium	1.29	3.78	0.61	0.01	0.01	0	0.02	0.34	2.36	2.49	0.98	0.12	0.01	0	< 0.001	0.529	0.892	0.584	0.006	0.379	0.449	0.637	0.049	0.347	0.048	0.158	0.029	0.162	0.373	0	0	0	0	0.001	0.006	0	0.006	0.637	0.885	0.621	0.522	0.985	0.513	0.181	0.422	0.948	0.232	0.037	0.006
f_Eubacteriaceae	0	1.6	1.31	1.24	1.25	0.94	1.07	0.01	0.48	0.61	0.52	0.61	1.58	1.13	< 0.001	0.977	0.475	0.661	0.007	0.004	0.304	0.928	0	0	0	0	0	0	0.385	0.204	0.062	0.118	0.176	0.735	0.382	0.572	0.691	0.667	0.836	0.964	0.809	0.694	0.883	0.001	0	0.007	0.002	0	0
c_Cytophagia	0	0.02	0.65	0.7	1.11	0.72	0.06	0.05	0	0.02	0.14	0.79	1.55	0.24	< 0.001	0.738	0.226	0	0.014	0.771	0.041	0.182	0.493	0	0	0	0.001	0.244	0.001	0	0	0.012	0.659	0.469	0.282	0.464	0.004	0.744	0.117	0	0.049	0	0.039	0.883	0.454	0.012	0	0	0.004
c_Bacteroidia	0.02	0.46	2.55	7.08	7.62	7.05	8.18	0.02	0.31	0.86	1.4	4.11	7.62	8.84	< 0.001	0.901	0.811	0.242	0.02	0.23	0.939	0.624	0.056	0.001	0	0	0	0	0.156	0.008	0.001	0	0	0.249	0.056	0.048	0.015	0.511	0.467	0.229	0.952	0.643	0.675	0.078	0.02	0.023	0	0	0
g_Phocaeicola	1.9	5.79	4.66	0.46	0.07	0.1	0.33	3.59	7.71	7.26	7.23	5.21	0.5	0.06	< 0.001	0.685	0.916	0.964	0.038	0.023	0.021	0.551	0.189	0.141	0.622	0.313	0.1	0.197	0.955	0.029	0.006	0.002	0.003	0.023	0.004	0.002	0.002	0.67	0.318	0.482	0.656	0.854	0.829	0.341	0.417	0.449	0.668	0.977	0.293
f_Atopobiaceae	0.71	0.76	1.8	0.87	0.35	0.32	0.36	0.02	0.93	1.53	2.84	2.26	0.89	1	< 0.001	0.847	0.55	0.826	0.099	0.001	0.664	0.828	0.001	0	0	0.001	0	0	0.095	0.163	0.975	0.831	0.844	0.833	0.077	0.144	0.137	0.14	0.241	0.227	0.824	0.828	0.967	0.023	0	0	0	0	0
f_Muribaculaceae	0.01	0.22	2.34	3.16	3.24	2.77	2.89	0	0.01	0.5	1.55	2.07	2.83	2.25	< 0.001	0.969	0.75	0.011	0.107	0.494	0.973	0.977	0.805	0	0	0	0	0	0	0	0	0	0	0.086	0.026	0.04	0.163	0.75	0.851	0.84	0.94	0.551	0.651	0.976	0.13	0	0	0	0
g_Alistipes	0.01	1.16	1.12	0.33	0.08	0.05	0.06	0.06	0.44	0.91	0.47	0.31	0.16	0.01	< 0.001	0.76	0.28	0.577	0.12	0.002	0.022	0.576	0	0	0	0.175	0.577	0.779	0.443	0.045	0	0	0	0.003	0	0	0	0.009	0	0	0.408	0.256	0.783	0	0	0	0	0.016	0.552
o_Clostridiales	0.23	4.47	13.71	15.7	13.44	13.7	12.77	0.48	4.7	6.24	12.18	10.75	14.21	11.64	< 0.001	0.994	0.936	0	0.146	0.209	0.923	0.798	0.064	0	0	0	0	0	0	0	0	0	0	0.41	0.95	0.93	0.794	0.451	0.465	0.212	0.97	0.721	0.689	0.047	0.004	0	0	0	0
f_Spirochaetaceae	0	0	0.16	0.21	1.17	1.44	2.51	1.1	0	0.01	0	0	1.11	2.07	< 0.001	0.502	0.592	0.89	0.161	0.009	0.501	0.945	0.876	0.459	0.104	0.011	0.004	0.004	0.273	0.044	0.004	0.002	0.004	0.495	0.085	0.028	0.029	0.431	0.187	0.185	0.725	0.72	0.986	0.729	0.948	0.596	0.477	0.212	0.027
g_Barnesiella	0.02	1.15	2.05	0.02	0	0.02	0.44	0.02	0.87	0.89	0.07	0.49	0.03	0.01	< 0.001	0.918	0.365	0.093	0.197	0.003	0.281	0.988	0.075	0	0.957	0.799	0.697	0.915	0.093	0.04	0.017	0.011	0.025	0	0	0	0	0.849	0.747	0.928	0.931	0.939	0.863	0.371	0.041	0.191	0.01	0.509	0.976
g_Gemmiger	0.11	2	0.03	0	0.01	0.02	0	0.03	1.02	0.35	0.02	0.06	0	0	< 0.001	0.369	1	0	0.197	0.843	0.883	0.825	0	0.24	0.816	1	0.975	1	0	0	0	0	0	0.088	0.202	0.163	0.198	0.874	0.885	0.854	0.959	1	0.965	0	0	1	0.636	0.2	0.198
g_Butyricicoccus	2.82	0.54	0.01	0	0.01	0.01	0.01	3.17	1.38	0.54	0.03	0.08	0	0	< 0.001	0.887	0.357	0.001	0.203	0.266	0.903	0.672	0.98	0.001	0	0	0	0	0.001	0	0	0	0	0.469	0.743	0.48	0.741	0.786	0.994	0.789	0.792	1	0.795	0.509	0.822	0.005	0.01	0	0
g_Butyricimonas	0.02	2.02	2.93	0.47	0.1	0.14	0.09	0.05	0.42	0.81	1.48	1.06	0.28	0.02	< 0.001	0.93	0.001	0.003	0.272	0	0.009	0.979	0	0	0	0.312	0.607	0.977	0.02	0.493	0	0	0	0.001	0	0	0	0.003	0	0	0.627	0.259	0.553	0.219	0	0	0	0.001	0.94
f_Marinilabiliaceae	0.02	0.18	3.96	1.72	1.96	0.95	0.85	0.04	0.01	0.24	1.26	2.94	2.13	0.86	< 0.001	0.867	0.757	0.012	0.286	0.798	0.361	0.857	0.689	0.002	0.001	0.002	0.003	0.002	0.005	0.004	0.006	0.011	0.008	0.925	0.929	0.829	0.863	0.913	0.76	0.842	0.88	0.936	0.918	0.909	0.677	0.074	0.012	0.001	0.012
f_Ruminococcaceae	0.55	2.23	5.58	5.77	3.64	3.54	3.42	0.52	1.81	1.83	5.38	4.14	4.63	3.4	< 0.001	0.797	0.541	0	0.366	0.927	0.511	0.908	0.009	0	0	0	0	0	0.001	0	0.021	0.053	0.116	0.785	0.41	0.226	0.108	0.214	0.104	0.044	0.775	0.545	0.775	0.03	0.026	0	0	0	0
g_Olsenella	0.05	1.61	1.66	3.26	0.23	0.47	0.29	0.04	2.06	2.21	2.62	2.65	0.33	0.17	< 0.001	0.831	0.11	0.943	0.776	0	0.765	0.975	0.001	0	0	0.041	0.011	0.173	0.022	0.067	0.195	0.448	0.045	0.717	0	0.001	0	0.001	0.004	0	0.691	0.587	0.276	0	0	0	0	0.015	0.094
f_Prevotellaceae	0.131936	0.413903	1.50629	1.0362	1.55316	1.30076	1.87409	0.024183	0.385758	0.730363	1.2814	0.876824	0.797956	1.0188	< 0.001	0.891913	0.894748	0.0922451	0.3919	0.271006	0.388629	0.691254	0.372437	0.00269499	0.0368742	0.00291832	0.00340464	0.00330872	0.0469283	0.243446	0.0564891	0.0671399	0.0684794	0.444003	0.942251	0.904564	0.901835	0.506285	0.554167	0.568333	0.953197	0.950765	0.976612	0.204629	0.159806	0.159033	0.0661842	0.0370898	0.0106399
g_Clostridium	1.88417	0.482073	0.0739591	0.782802	0.312241	0.231385	0.640799	1.83061	1.25144	0.169341	0.392458	0.222915	0.312072	0.159315	< 0.001	0.627231	0.0866295	0.63681	0.0996869	0.110805	0.424703	0.241512	0.0733546	0.0473282	0.0631049	0.0838398	0.20779	0.862962	0.870126	0.954075	0.870513	0.593328	0.031479	0.872119	0.771026	0.428477	0.0225159	0.868706	0.539248	0.0242566	0.697687	0.0430829	0.0975549	0.545205	0.0440165	0.433503	0.498589	0.337678	0.125706
c_Clostridia	0.0229914	0.937709	0.883461	2.21429	1.36871	2.08565	1.27573	0.00849139	0.711508	0.760119	1.21553	1.68022	1.59742	2.20573	< 0.001	0.909064	0.409158	0.875984	0.147836	0.683244	0.584967	0.0640764	6.96687e-05	0.000225888	1.60495e-10	5.66563e-08	1.20771e-10	1.21669e-06	0.771316	0.030307	0.264334	0.0282218	0.551344	0.0112049	0.140421	0.0102159	0.364619	0.359582	0.990127	0.141733	0.363113	0.635642	0.135665	0.0019882	0.0002312	1.66929e-06	3.87431e-09	4.64708e-09	2.12761e-11
o_Erysipelotrichales	0.00116781	0.484677	0.310515	0.0978584	0.107155	0.206977	0.232819	0.0156813	0.582788	2.05633	0.351711	0.233197	0.16135	0.178767	< 0.001	0.772676	0.784075	0.0847498	0.144843	0.62065	0.673824	0.980458	0.00573182	0.00046802	0.0533403	0.0242277	0.000673693	0.00420352	0.558742	0.564587	0.661314	0.658444	0.993552	0.0881378	0.157681	0.903072	0.564724	0.888595	0.150359	0.505305	0.257734	0.661018	0.652595	0.00642438	2.03661e-07	0.00285005	0.013445	0.0155221	0.0188152
f_Lactobacillaceae	6.37509	0.0531166	0.00993834	0.061624	0.0108815	0.00127144	0.00539955	8.10685	0.137013	0.0119668	0	0.123155	0.0158298	0.00557196	< 0.001	0.994161	0.889913	0.750328	0.757825	0.789136	0.742684	0.956851	0.00660262	1.48983e-07	1.36644e-07	2.01902e-06	3.04796e-08	7.91046e-08	0.0235186	0.0236402	0.110152	0.00815081	0.0163178	0.997416	0.730789	0.845234	0.970084	0.728301	0.837406	0.96591	0.463576	0.654616	0.88813	0.0139146	1.92871e-06	3.39092e-08	3.25294e-05	5.18389e-07	1.96675e-07
f_Oscillospiraceae	0.00152746	1.36734	1.83645	3.45584	2.06626	1.75715	2.1713	0.0494811	1.11161	1.9086	2.15668	2.09525	2.56364	1.80277	< 0.001	0.814898	0.821609	0.978143	0.240781	0.784901	0.772563	0.703898	0.00372808	2.62313e-05	6.41942e-09	2.39862e-07	1.96564e-06	2.10229e-07	0.365356	0.00383224	0.0437844	0.140519	0.036733	0.110377	0.442599	0.739728	0.397889	0.576222	0.274694	0.620494	0.758459	0.959879	0.744904	0.0369895	8.67542e-05	4.05505e-05	1.32014e-05	1.68993e-06	2.59399e-05
f_Tannerellaceae	0.0113036	0.0502196	0.15121	1.17368	3.8403	2.8773	1.08734	0.00469227	0.00136089	0.0542153	0.491084	3.03072	3.34473	1.44557	< 0.001	0.968626	0.816531	0.837483	0.184137	0.0582421	0.793328	0.770654	0.737249	0.678205	0.0134133	4.76809e-10	1.01086e-09	2.90412e-06	0.386746	0.00184065	5.67219e-12	8.72311e-12	6.80849e-08	0.0394881	1.10839e-09	2.5466e-09	9.77704e-06	7.73335e-05	0.000138784	0.0325511	0.886504	0.107766	0.147809	0.598757	0.776327	0.320428	2.02338e-05	5.82973e-09	8.22204e-07
f_Erysipelotrichaceae	0	0.815872	0.703966	0.718224	0.246089	0.285623	0.280533	0.0269863	1.26739	1.4285	1.19592	1.16578	0.50437	0.716907	< 0.001	0.506791	0.75055	0.76352	0.798575	0.106341	0.795166	0.797049	0.00453813	0.000959659	0.00171041	0.0975141	0.0149186	0.06725	0.686943	0.873547	0.34941	0.720493	0.417458	0.787586	0.108021	0.37794	0.152797	0.221481	0.603092	0.310819	0.588434	0.893885	0.706902	0.0197115	0.00311541	0.0161145	0.00951782	0.0826169	0.223462
g_Ligilactobacillus	7.8165	1.52626	0.0204024	0.00987045	0.0323416	0.0804094	0.0087017	4.22778	1.15272	0.0720859	0.00550956	0.0543874	0.00404101	0.00343954	< 0.001	0.794239	0.903545	0.373212	0.8819	0.882111	0.80173	0.878175	0.0644679	1.23615e-07	1.32935e-08	5.95799e-06	5.25525e-08	5.0071e-08	0.0006556	4.69705e-05	0.0130701	0.000279642	0.000325567	0.673521	0.497219	0.906672	0.926384	0.177989	0.77008	0.746561	0.371199	0.405102	0.959993	0.244202	0.000172133	3.33929e-07	1.99009e-05	5.52342e-08	1.7202e-07
g_Bifidobacterium	34.5859	4.48273	3.11042	2.46581	6.46892	5.57035	3.7117	26.9836	2.95783	4.05706	1.73203	4.71913	5.18965	5.21791	< 0.001	0.983039	0.86661	0.388488	0.589909	0.914043	0.846019	0.862952	2.85826e-05	8.02261e-09	3.60074e-07	0.00010331	9.10791e-05	7.77696e-07	0.167089	0.591621	0.825363	0.824711	0.688695	0.614613	0.0538608	0.057366	0.47503	0.322534	0.33736	0.913405	0.980018	0.409103	0.437928	1.10985e-05	4.38338e-06	8.18846e-09	8.09602e-05	3.18843e-05	7.95737e-06
g_Gallibacterium	4.55707	0.0450837	0.000339167	0.00173051	0.00696706	0.102415	0.0062005	2.25391	0.224947	0.016057	0	0.0507802	0.00309911	0.005498	< 0.001	0.741492	0.485075	0.854899	0.866866	0.966768	0.86039	0.969019	0.0178387	1.93684e-06	2.5578e-06	6.97206e-05	1.09442e-05	2.9465e-05	0.0153794	0.0158229	0.201844	0.0703386	0.117573	0.979631	0.4717	0.733644	0.611792	0.463204	0.72851	0.615664	0.801005	0.869812	0.867974	0.543016	7.23512e-05	1.58892e-05	0.00115059	6.62279e-05	0.000305239
g_Enterococcus	2.21832	0.0694214	0.00138808	0.00202571	0.000661908	0.00308778	0.00421411	1.22037	0.130355	0.00729907	0.00089127	0.00918012	0.00186476	0.0158232	< 0.001	0.791764	0.868872	0.277934	0.997125	0.528581	0.882862	1	0.0213196	1.00212e-11	2.0191e-12	2.67673e-12	1.87557e-12	1.62057e-11	4.27126e-06	1.25103e-06	8.72049e-07	1.01493e-06	7.88177e-06	0.956321	0.947613	0.965301	0.952613	1	0.998693	0.858631	0.994943	0.871247	0.865486	0.0417402	8.69532e-07	2.43028e-10	3.72791e-08	1.58124e-09	1.23508e-09
g_Lactobacillus	8.23537	0.638336	0.10448	0.0436146	0.00960059	0.129428	0.00459028	4.9206	0.247993	0.0174134	0.00524686	0.0714301	0.0055186	0.00236227	< 0.001	0.794591	0.799503	0.922396	0.743324	0.641946	0.916125	0.873867	0.870017	1.74292e-05	1.95808e-06	2.50014e-06	1.14715e-06	8.06747e-08	2.33426e-05	2.49427e-06	3.20677e-06	1.25806e-06	7.58342e-08	0.793818	0.826884	0.737286	0.387544	0.927218	0.90401	0.665299	0.878005	0.597753	0.723068	0.415047	1.07366e-06	8.38982e-08	1.84474e-05	8.44224e-08	6.33885e-08
g_Citrobacter	0.96913	0.176168	0.0302938	0.0172985	0.110343	0.068294	0.0121025	1.33354	0.336762	0.0181316	0.00283032	0.00327403	0.00633572	0.00859296	< 0.001	0.58555	0.317535	0.981764	0.992383	0.93781	0.947036	0.90845	0.271159	0.0856917	0.0126486	0.0194133	0.0377446	0.0289461	0.854088	0.326815	0.498066	0.688274	0.636217	0.640666	0.80936	0.9565	0.914555	0.945852	0.82299	0.866641	0.919118	0.938161	0.984589	0.49842	0.0104586	0.000646616	0.000958062	0.000972535	0.000572051
g_Limosilactobacillus	5.28025	0.689433	0.0224832	0.0152519	0.0451469	0.0036999	0.00736215	8.74502	0.235291	0.0360095	0.0101077	0.0285988	0.00419375	0.00556091	< 0.001	0.929699	0.574643	0.622811	0.97155	0.481244	0.952298	0.927448	0.039942	1.2246e-07	7.7432e-09	1.89528e-06	1.5459e-09	4.30434e-09	0.00184859	0.000271409	0.0120186	5.98869e-05	0.000160458	0.825994	0.756392	0.591661	0.764701	0.401199	0.922324	0.974113	0.249932	0.350518	0.950233	0.140702	9.30821e-07	1.45048e-09	3.39711e-09	1.52265e-09	6.05481e-09
g_Schaalia	1.38725	0.00925442	0.00305715	0	0.0121808	0	0	0.694228	0.0069495	0	0	0.002366	0	0	< 0.001	0.950255	0.966043	0.768447	1	1	1	1	7.60681e-11	3.35539e-11	1.88767e-13	1.26787e-12	1.27881e-13	1.4209e-13	1	0.976496	1	0.992531	1	0.773407	0.98241	0.781096	0.796718	1	1	1	1	1	1	1.0533e-09	5.9067e-15	1.66225e-14	1.60294e-12	7.38337e-15	8.79981e-15
g_Turicibacter	0.00251093	0.000349191	0.00837723	0.125506	0.209753	0.252943	0.577749	0.00352052	0.00236818	0.0303853	1.04075	0.85361	0.592169	0.396388	< 0.001	0.791179	0.858673	0.65315	0.233108	0.0579779	0.936034	0.852885	0.949538	0.672621	0.520378	0.326443	0.0436267	0.0239143	0.592845	0.437685	0.271776	0.0308267	0.0154764	0.879904	0.666465	0.105636	0.0411842	0.811974	0.163324	0.0623512	0.306357	0.117468	0.729926	0.888378	0.530432	0.111846	0.0215302	0.0754567	0.0676525
Species
s_Prevotella copri	0.145236	1.26581	0.709266	0.0423709	0.0327921	0.0676839	0.0223163	0.100397	1.91712	1.1282	0.792006	0.29532	0.0169854	0	< 0.001	0.847315	0.510112	0.100344	2.20793e-06	0.000401416	0.988981	0.630227	1.38671e-06	0.00119588	0.569046	0.62953	0.513046	0.377871	0.130575	2.75844e-09	3.27733e-09	1.12583e-09	2.02202e-10	1.7909e-05	2.34957e-05	8.43343e-06	2.20978e-06	0.920471	0.916988	0.767801	0.853696	0.689821	0.844179	3.4384e-09	9.11416e-08	3.76189e-05	0.00275606	0.660857	0.228939
g_Prevotella	0.522014	3.44973	1.53273	0.144881	0.0259832	0.0567869	0.0911998	0.0977991	2.97667	2.61423	1.25699	0.70106	0.0640666	0.0183144	< 0.001	0.253023	0.981096	0.386491	0.0575618	0.0298082	0.253942	0.998111	4.80838e-05	0.00905351	0.689681	0.857918	0.64362	0.87064	0.132349	0.000107245	5.39937e-05	9.54355e-07	5.16034e-05	0.0260526	0.012283	0.000425719	0.0106538	0.866012	0.287426	0.849836	0.391053	0.998852	0.420808	0.0063922	0.0262135	0.32286	0.322775	0.569807	0.336612
s_Barnesiella intestinihominis	0.0215705	1.15238	2.04966	0.019097	0.00439394	0.0221077	0.438459	0.0179631	0.873657	0.887318	0.0657416	0.488357	0.0290189	0.00609041	< 0.001	0.918427	0.365242	0.0933537	0.197436	0.00294005	0.281477	0.988222	0.0749259	0.000243227	0.956557	0.798916	0.696809	0.914612	0.0925584	0.0401043	0.0165687	0.0110289	0.0254211	5.9874e-05	1.19869e-05	1.00565e-05	2.30769e-05	0.848889	0.746946	0.928317	0.931263	0.939463	0.862639	0.370609	0.0408132	0.191241	0.00974101	0.509471	0.975983
f_Prevotellaceae	0.131936	0.413903	1.50629	1.0362	1.55316	1.30076	1.87409	0.024183	0.385758	0.730363	1.2814	0.876824	0.797956	1.0188	< 0.001	0.891913	0.894748	0.0922451	0.3919	0.271006	0.388629	0.691254	0.372437	0.00269499	0.0368742	0.00291832	0.00340464	0.00330872	0.0469283	0.243446	0.0564891	0.0671399	0.0684794	0.444003	0.942251	0.904564	0.901835	0.506285	0.554167	0.568333	0.953197	0.950765	0.976612	0.204629	0.159806	0.159033	0.0661842	0.0370898	0.0106399
s_Faecalibacterium prausnitzii	1.16567	3.54333	0.51071	0.0059862	0.0110575	0	0.0174114	0.232575	2.12217	2.14259	0.860255	0.0957796	0.00846969	0.00126535	< 0.001	0.532349	0.871957	0.594342	0.0062032	0.359405	0.445112	0.61962	0.027566	0.239877	0.0759705	0.213711	0.0283409	0.169161	0.357066	1.5352e-05	0.00011435	3.90596e-06	8.89627e-05	0.000799595	0.00555933	0.000141524	0.00352499	0.622979	0.715335	0.719228	0.372327	0.905909	0.459541	0.109944	0.291937	0.90697	0.32186	0.0353772	0.00655222
g_Faecalicatena	0.159683	2.05922	0.812526	0.00577019	0.00829779	0.0505348	0.123286	0.303944	1.46321	1.50762	0.7248	0.24296	0	0.120529	< 0.001	0.656043	0.812659	0.213446	1.70787e-08	0.00261653	0.535658	0.511764	8.17086e-08	0.000104057	0.209274	0.247161	0.45725	0.863034	0.166633	4.2881e-12	3.53304e-12	3.47273e-11	1.88842e-09	1.32568e-08	1.76308e-08	2.39756e-07	7.68648e-06	0.90162	0.627564	0.251372	0.705924	0.303422	0.562725	8.38458e-06	2.12854e-06	0.000589254	0.33713	0.0466808	0.175872
c_Clostridia	0.0229914	0.937709	0.883461	2.21429	1.36871	2.08565	1.27573	0.00849139	0.711508	0.760119	1.21553	1.68022	1.59742	2.20573	< 0.001	0.909064	0.409158	0.875984	0.147836	0.683244	0.584967	0.0640764	6.96687e-05	0.000225888	1.60495e-10	5.66563e-08	1.20771e-10	1.21669e-06	0.771316	0.030307	0.264334	0.0282218	0.551344	0.0112049	0.140421	0.0102159	0.364619	0.359582	0.990127	0.141733	0.363113	0.635642	0.135665	0.0019882	0.0002312	1.66929e-06	3.87431e-09	4.64708e-09	2.12761e-11
s_Bacteroides uniformis	0.0214441	0.990553	0.917671	0.294548	0.0080484	0.0244164	0.108478	0.151224	1.40137	1.2453	0.442681	0.387336	0.0254777	0.00622039	< 0.001	0.321213	0.964689	0.946812	0.954422	0.0120909	0.619148	0.955222	0.00343414	0.00455049	0.119483	0.840485	0.776128	0.874323	0.946714	0.180422	0.000857789	0.00130023	0.000813571	0.225705	0.000840632	0.0013678	0.000808739	0.0378203	0.0288453	0.0417397	0.936423	0.966545	0.94491	0.0607532	0.124056	0.641045	0.397369	0.417998	0.159075
s_Blautia wexlerae	0.0307354	3.36579	0.0723402	0.000993453	0.0206927	0.0273961	0.0142581	1.56838	3.96817	1.25103	0.0897397	0.0807929	0	0.00271961	< 0.001	0.251475	0.831995	0.000158823	0.274735	0.349035	0.652929	0.877954	3.13855e-05	0.838494	0.663416	0.876898	0.879193	0.881977	5.00147e-05	4.87847e-07	1.56497e-05	2.56995e-06	2.68459e-06	0.405686	0.87128	0.684955	0.686602	0.510365	0.751	0.738976	0.767414	0.768948	0.991989	0.00356412	0.0169715	0.586017	0.88599	0.0283509	0.103312
f_Lactobacillaceae	6.37509	0.0531166	0.00993834	0.061624	0.0108815	0.00127144	0.00539955	8.10685	0.137013	0.0119668	0	0.123155	0.0158298	0.00557196	< 0.001	0.994161	0.889913	0.750328	0.757825	0.789136	0.742684	0.956851	0.00660262	1.48983e-07	1.36644e-07	2.01902e-06	3.04796e-08	7.91046e-08	0.0235186	0.0236402	0.110152	0.00815081	0.0163178	0.997416	0.730789	0.845234	0.970084	0.728301	0.837406	0.96591	0.463576	0.654616	0.88813	0.0139146	1.92871e-06	3.39092e-08	3.25294e-05	5.18389e-07	1.96675e-07
s_Phocaeicola vulgatus	1.88629	4.5036	3.96788	0.120607	0.0559193	0.0911633	0.271858	3.55155	6.30181	5.02939	0.825393	0.57889	0.0172251	0.0169833	< 0.001	0.849137	0.900442	0.844862	0.418285	0.152028	0.749431	0.88845	0.191177	0.199739	0.327969	0.167473	0.0539365	0.126882	0.963752	0.0103587	0.00232006	0.000895577	0.00158941	0.0108645	0.00236651	0.000637222	0.00152843	0.758371	0.323809	0.595734	0.6158	0.888987	0.781529	0.259633	0.526222	0.755379	0.872435	0.0771965	0.0446017
s_Gallibacterium anatis	4.53609	0.0450837	0.000339167	0.00173051	0.00696706	0.102415	0.0062005	2.25391	0.221535	0.016057	0	0.0507802	0.00268882	0.005498	< 0.001	0.72936	0.68931	0.840836	0.864044	0.969782	0.754418	0.969857	0.018837	1.58776e-06	2.08299e-06	6.24716e-05	9.34998e-06	2.32132e-05	0.0153087	0.0157378	0.19275	0.069042	0.113144	0.980245	0.451895	0.706203	0.594727	0.443525	0.701243	0.598003	0.771435	0.864587	0.876878	0.329965	6.24459e-05	1.04789e-05	0.0011992	1.71819e-05	0.000272856
f_Oscillospiraceae	0.00152746	1.36734	1.83645	3.45584	2.06626	1.75715	2.1713	0.0494811	1.11161	1.9086	2.15668	2.09525	2.56364	1.80277	< 0.001	0.814898	0.821609	0.978143	0.240781	0.784901	0.772563	0.703898	0.00372808	2.62313e-05	6.41942e-09	2.39862e-07	1.96564e-06	2.10229e-07	0.365356	0.00383224	0.0437844	0.140519	0.036733	0.110377	0.442599	0.739728	0.397889	0.576222	0.274694	0.620494	0.758459	0.959879	0.744904	0.0369895	8.67542e-05	4.05505e-05	1.32014e-05	1.68993e-06	2.59399e-05
f_Tannerellaceae	0.0113036	0.0502196	0.15121	1.17368	3.8403	2.8773	1.08734	0.00469227	0.00136089	0.0542153	0.491084	3.03072	3.34473	1.44557	< 0.001	0.968626	0.816531	0.837483	0.184137	0.0582421	0.793328	0.770654	0.737249	0.678205	0.0134133	4.76809e-10	1.01086e-09	2.90412e-06	0.386746	0.00184065	5.67219e-12	8.72311e-12	6.80849e-08	0.0394881	1.10839e-09	2.5466e-09	9.77704e-06	7.73335e-05	0.000138784	0.0325511	0.886504	0.107766	0.147809	0.598757	0.776327	0.320428	2.02338e-05	5.82973e-09	8.22204e-07
s_Ligilactobacillus salivarius	7.8149	1.5251	0.0204024	0.00987045	0.0323416	0.0804094	0.0087017	4.18619	1.15272	0.0720859	0.00550956	0.0543874	0.00404101	0.00343954	< 0.001	0.792532	0.903545	0.373212	0.8819	0.882111	0.80173	0.878175	0.0643005	1.22867e-07	1.32029e-08	5.92628e-06	5.22146e-08	4.97521e-08	0.000655602	4.69707e-05	0.0130701	0.000279643	0.000325568	0.673521	0.497219	0.906672	0.926385	0.177989	0.77008	0.746561	0.371199	0.405102	0.959993	0.244642	0.000172836	3.35677e-07	1.99911e-05	5.55512e-08	1.72954e-07
s_Bifidobacterium pseudolongum	1.29467	1.57231	2.85996	1.97813	5.53821	4.74742	2.89245	0.5072	0.915598	3.34358	1.14348	3.83687	4.98406	4.37023	< 0.001	0.910027	0.957193	0.454389	0.161735	0.448097	0.850459	0.828142	0.20004	0.037493	0.00689955	5.60892e-05	0.000144626	0.00438282	0.450414	0.202826	0.00556827	0.0132737	0.151832	0.64403	0.0651838	0.122399	0.520551	0.180941	0.303218	0.919354	0.818997	0.223058	0.370914	0.181559	0.00256611	0.210268	0.0012678	5.792e-05	0.00156269
g_Butyricicoccus	2.80243	0.523736	0.0139775	0.0015463	0.00571715	0.00899089	0.00829954	3.1209	1.3288	0.532764	0.0349535	0.0811944	0	0	< 0.001	0.888484	0.367852	0.0012337	0.202514	0.262129	0.90258	0.672414	0.975534	0.00115186	3.1362e-05	0.000147765	3.22547e-05	0.00014286	0.000812231	2.35362e-05	8.8755e-05	2.43804e-05	8.87917e-05	0.466189	0.740011	0.477137	0.737364	0.785707	0.993657	0.788557	0.792064	1	0.794743	0.525419	0.823361	0.00530242	0.0099701	1.28176e-05	1.47005e-05
s_Bifidobacterium longum	28.9045	2.73409	0.0550381	0.129491	0.317703	0.186153	0.0248661	20.877	1.75947	0.488467	0.157025	0.298699	0.0219816	0.0235142	< 0.001	0.883654	0.633653	0.599651	0.886446	0.260271	0.905342	0.949718	0.00888641	3.08691e-10	4.03328e-11	3.52841e-10	5.12061e-12	5.23366e-12	0.000281895	6.98206e-05	0.000378507	6.08737e-06	1.71044e-05	0.858496	0.907973	0.588257	0.675299	0.762146	0.722122	0.860125	0.479519	0.601297	0.882433	0.101196	9.59441e-08	1.35851e-09	5.13069e-06	5.7029e-12	3.65917e-11
s_Lactobacillus amylovorus	6.60874	0.132924	0.10448	0.0415529	0.00693822	0.0911673	0.00459028	4.26115	0.0848481	0.00236246	0.00398208	0.0630346	0.00357396	0.00195713	< 0.001	0.747992	0.569079	0.603877	0.539748	0.78195	0.955754	0.966457	0.411759	0.000144208	1.7662e-05	2.99784e-06	1.88282e-06	3.33741e-07	0.00710768	0.00129186	0.00028152	0.000170574	3.46718e-05	0.798427	0.613719	0.548392	0.307976	0.834381	0.797878	0.581252	0.928384	0.793318	0.819455	0.0112743	1.64703e-07	3.10023e-08	2.89015e-06	6.82055e-08	4.42345e-08
s_Lactobacillus ingluviei	3.55761	0.0483197	0.0167798	0.00595684	0.0383993	0.00181634	0.00689416	5.54252	0.0463889	0.00492334	0.00763232	0.0203038	0.00385765	0.00374389	< 0.001	0.943682	0.493044	0.693537	0.937676	0.287596	0.957783	0.972272	1.6619e-05	1.78715e-08	6.56029e-10	1.92538e-06	8.57446e-11	1.2819e-09	0.343728	0.137409	0.933411	0.0663206	0.182254	0.881665	0.53207	0.605998	0.940223	0.218982	0.946204	0.964324	0.120163	0.28631	0.888531	0.000332218	4.13426e-11	7.21424e-11	1.89192e-10	8.23919e-11	5.86311e-10
g_Mediterraneibacter	2.41397	0.324689	0.0127455	0	0.0167947	0.0323309	0.0203074	2.17247	0.982878	0.622681	0.730312	0.198684	0.00243501	0	< 0.001	0.883234	0.0650049	3.63717e-07	1.22383e-07	0.0727682	0.968026	0.659144	0.725432	0.00150816	3.9083e-05	9.20464e-05	0.000106111	0.000304397	0.000107494	1.23051e-06	3.29529e-06	3.9069e-06	1.60846e-05	0.434443	0.590421	0.606657	0.808457	0.865315	0.850025	0.645786	0.987367	0.818012	0.844527	0.0117127	0.0714526	0.265986	0.0837233	0.00018135	0.00010629
s_Streptococcus gallolyticus	1.59156	0.222631	0.0177794	0.00536066	0.00546521	0	0.00727592	4.7034	0.298175	0.0877752	0	0.00339763	0	0.00117252	< 0.001	0.070118	0.844273	0.0851205	0.373674	0.820436	1	0.760188	0.959448	0.237909	0.204792	0.187041	0.0211954	0.121201	0.158585	0.138416	0.123727	0.0104776	0.076767	0.993341	0.967113	0.324204	0.849046	1	0.349815	0.838042	0.35648	0.86306	0.514423	0.138191	0.137722	1.65977e-05	0.000185101	1.35905e-05	5.17103e-05
f_Rikenellaceae	0.0354645	0.0379286	0.279034	5.04087	12.204	12.2661	11.4908	0.015065	0.0172613	0.0687849	0.833993	1.88103	7.04536	11.5242	< 0.001	0.898188	0.949983	0.583233	0.0028634	0.000346465	0.219462	0.888717	0.796957	0.275935	2.62313e-06	7.10958e-12	5.81876e-12	5.14065e-11	0.13065	1.11048e-07	1.42197e-13	2.05464e-13	6.67073e-13	0.000271311	1.97108e-09	1.66182e-09	1.25044e-08	0.0303351	0.0276236	0.0618853	0.966709	0.818586	0.803537	0.878302	0.509239	0.0851745	0.00065292	9.42849e-09	9.1732e-12
f_Eubacteriaceae	0.00496316	1.59769	1.30811	1.24137	1.24995	0.941367	1.06526	0.00780723	0.476744	0.608114	0.519826	0.608241	1.58008	1.13063	< 0.001	0.977257	0.47509	0.66138	0.00745016	0.00429599	0.304421	0.927549	3.34056e-05	1.657e-07	1.22789e-08	5.8856e-10	2.45143e-09	6.56917e-09	0.384564	0.204413	0.0624866	0.118336	0.17564	0.734732	0.382299	0.572149	0.691173	0.666637	0.835577	0.963779	0.808925	0.694127	0.883244	0.00120068	2.88663e-06	0.00728665	0.00172506	4.89248e-12	2.20825e-08
f_Ruminococcaceae	0.5547	2.22735	5.58308	5.76534	3.63972	3.54342	3.41597	0.524465	1.80804	1.83415	5.38072	4.1359	4.62981	3.40377	< 0.001	0.797364	0.54077	5.34101e-05	0.365872	0.926876	0.510735	0.908077	0.00905228	5.23983e-09	3.89712e-10	4.67674e-07	2.2448e-06	1.29166e-05	0.00121076	0.000242995	0.0211972	0.0528709	0.115777	0.784704	0.410392	0.225671	0.107748	0.213738	0.104406	0.043979	0.774633	0.545326	0.775321	0.0301188	0.0257419	7.45043e-08	9.70276e-08	9.72297e-09	2.12764e-06
o_Bacteroidales	0.0628474	4.30015	7.54719	15.7477	11.6555	14.3946	14.1674	0.0602546	1.76943	6.83212	6.071	5.71892	12.7034	15.5984	< 0.001	0.913184	0.302461	0.634439	0.000154009	0.00625544	0.679139	0.598446	0.0149165	6.25544e-05	4.13486e-13	1.21943e-09	2.38374e-12	5.66594e-13	0.116166	8.72915e-07	0.000243187	3.64682e-06	1.28828e-06	0.00097832	0.0471014	0.00276542	0.00134718	0.228826	0.773994	0.915134	0.376683	0.271352	0.860032	0.175127	0.000261897	0.000560498	0.000687815	4.33359e-11	4.38871e-14
f_Bacteroidaceae	0.0992861	0.187543	2.07507	9.68439	9.73994	9.36523	9.60328	0.012369	0.0466067	0.52261	2.44053	5.0967	9.73992	11.9349	< 0.001	0.882728	0.908543	0.317505	0.00187253	0.023469	0.879896	0.45477	0.894055	0.0281026	1.39894e-10	2.39266e-11	2.12148e-10	9.45207e-11	0.0423745	1.07424e-10	2.32251e-11	1.72576e-10	6.94515e-11	1.44931e-05	3.6517e-06	2.38853e-05	1.08475e-05	0.89205	0.911486	0.979914	0.780949	0.889989	0.91025	0.593246	0.190388	0.000703417	5.45402e-06	2.35845e-11	8.00711e-13
o_Clostridiales	0.228875	4.46813	13.714	15.6953	13.4443	13.698	12.7683	0.484412	4.6983	6.23539	12.1829	10.7485	14.2131	11.6356	< 0.001	0.994156	0.935777	0.000364466	0.146395	0.208984	0.92328	0.798118	0.0638223	1.51955e-10	2.24096e-13	5.03091e-11	4.19222e-11	6.40327e-10	4.46133e-06	1.28362e-08	1.89787e-06	1.53052e-06	1.52894e-05	0.409951	0.950129	0.93006	0.794426	0.451087	0.464887	0.211941	0.969702	0.721292	0.688632	0.0467881	0.00413267	1.33712e-08	3.78128e-07	2.9803e-11	1.42203e-08
c_Bacteroidia	0.0209159	0.456073	2.55196	7.08362	7.62218	7.04998	8.18081	0.0156876	0.314901	0.855851	1.40173	4.1059	7.62398	8.84438	< 0.001	0.900993	0.810688	0.242069	0.0199754	0.229685	0.939308	0.62387	0.0556131	0.000658644	4.921e-06	8.19189e-08	6.14371e-08	6.47325e-09	0.15587	0.00765875	0.000544212	0.000438297	7.3578e-05	0.248757	0.0556347	0.0481448	0.0154653	0.510619	0.467248	0.228756	0.951704	0.642575	0.675183	0.0778358	0.0203806	0.0234752	3.94657e-05	1.88464e-08	3.29091e-10
o_Sphingobacteriales	0.00115866	0.117734	0.0977919	0.646455	0.839421	0.774253	0.632442	0	0.00234515	0.00772647	0.0024939	0.436811	1.29348	1.60323	< 0.001	0.827962	1	0.826824	0.000177489	0.00508805	0.950437	0.0863142	0.996444	0.718267	0.000400917	4.05423e-05	3.6458e-06	3.01965e-06	0.699351	0.000179087	1.43502e-05	1.36855e-06	1.16654e-06	0.00126222	0.000127622	1.11333e-05	8.68915e-06	0.677884	0.32728	0.30523	0.678664	0.638528	0.984675	0.827665	0.327662	0.93002	0.133082	7.63588e-07	1.0852e-10
f_Muribaculaceae	0.0140788	0.2199	2.3445	3.1559	3.23824	2.76574	2.89198	0.00499503	0.00570209	0.503882	1.55127	2.0675	2.83143	2.2489	< 0.001	0.968731	0.750439	0.0109805	0.106517	0.493722	0.973048	0.977051	0.80503	4.11334e-05	3.34527e-09	3.56969e-10	6.10078e-10	1.44717e-08	9.60503e-05	6.53838e-09	4.93873e-10	1.00694e-09	2.8822e-08	0.0862525	0.0261174	0.0404636	0.163499	0.749501	0.851193	0.840316	0.939849	0.55116	0.651195	0.976301	0.13004	3.02386e-05	2.65756e-08	3.92673e-10	9.64611e-09
s_Olsenella umbonata	0.0160372	0.689896	0.939073	1.81471	0.179718	0.330244	0.220528	0.0191443	1.16	1.11157	1.31676	1.4884	0.223804	0.0963025	< 0.001	0.96827	0.0643092	0.88799	0.944412	0.000600247	0.874682	0.890384	0.00490165	3.16914e-07	2.38336e-07	0.0334282	0.0281921	0.450202	0.0163894	0.0143806	0.507778	0.565641	0.0358026	0.973003	0.00107909	0.00136688	3.51761e-06	0.000850658	0.00112121	2.4328e-06	0.948398	0.213267	0.181636	3.73307e-06	7.77794e-07	2.89953e-07	5.79038e-07	0.0193151	0.352307
o_Bacteroidales incertae sedis	0.000516742	0.173209	0.801376	0.0701658	0.0747753	0.0937403	0.268999	0.0101076	0.000749198	3.04683	4.78722	3.0086	0.112732	0.33144	< 0.001	0.66621	0.718384	0.578558	6.77133e-10	5.80825e-07	0.929187	0.314653	0.715534	0.120174	0.378158	0.0764842	0.0977696	0.0198915	0.246897	0.661167	0.151187	0.200005	0.057102	0.561775	0.859626	0.949809	0.528417	0.378584	0.488825	0.16156	0.911216	0.667687	0.578851	0.668076	0.0975626	1.87795e-10	6.33754e-10	0.223092	0.00422715
f_Lachnospiraceae	1.75181	11.1468	10.5367	7.39209	6.89205	7.62284	8.01733	1.77562	12.913	12.5304	16.0263	15.1561	7.70084	7.14304	< 0.001	0.948225	0.723059	0.142351	0.000760563	0.000282505	0.939546	0.566996	3.0553e-08	2.05913e-06	0.00047023	0.00181184	0.000528506	7.84327e-05	0.509376	0.0431727	0.0100664	0.0343106	0.120053	0.245861	0.0824174	0.206144	0.488181	0.676472	0.937892	0.72488	0.728786	0.393465	0.682529	1.3832e-09	9.05678e-11	8.14453e-12	1.90079e-11	0.00052113	0.000940241
f_Erysipelotrichaceae	0	0.815872	0.703966	0.718224	0.246089	0.285623	0.280533	0.0269863	1.26739	1.4285	1.19592	1.16578	0.50437	0.716907	< 0.001	0.506791	0.75055	0.76352	0.798575	0.106341	0.795166	0.797049	0.00453813	0.000959659	0.00171041	0.0975141	0.0149186	0.06725	0.686943	0.873547	0.34941	0.720493	0.417458	0.787586	0.108021	0.37794	0.152797	0.221481	0.603092	0.310819	0.588434	0.893885	0.706902	0.0197115	0.00311541	0.0161145	0.00951782	0.0826169	0.223462
g_Blautia	0.147021	2.07598	0.986363	0.131848	0.229013	0.183265	0.216853	0.533136	3.09819	4.42098	3.31069	2.25764	0.305598	0.189328	< 0.001	0.42861	0.615559	0.0001576	5.64629e-08	0.00382683	0.720386	0.738618	2.29058e-08	0.00068679	0.238698	0.0164705	0.0413154	0.0608448	0.0179289	2.65415e-06	0.000451938	0.000104988	5.32921e-05	0.0302906	0.354062	0.206708	0.14954	0.264888	0.436073	0.540031	0.745408	0.652038	0.872283	1.41883e-07	1.8573e-09	2.44027e-08	1.75041e-05	0.154955	0.553614
f_Atopobiaceae	0.707839	0.758042	1.79705	0.874891	0.354689	0.319807	0.360661	0.0161819	0.930363	1.52888	2.83958	2.25968	0.890837	0.997497	< 0.001	0.846629	0.549755	0.825792	0.0994451	0.000588626	0.664327	0.828101	0.000955797	4.21828e-07	1.32098e-06	0.000888852	0.00030714	0.000339133	0.0949371	0.163017	0.974985	0.831256	0.844089	0.832747	0.0765638	0.144027	0.137451	0.139508	0.240689	0.226862	0.82371	0.827613	0.967457	0.0231341	5.72867e-06	2.31026e-10	1.30496e-10	0.000136167	0.00035832
f_Spirochaetaceae	0.00196491	0.0019905	0.164031	0.21421	1.17153	1.43616	2.50513	1.09783	0.00391207	0.00816098	0.00262164	0.00201315	1.10744	2.06987	< 0.001	0.502271	0.592407	0.890283	0.160571	0.00880465	0.501239	0.944666	0.87592	0.45866	0.103531	0.0106566	0.0038708	0.00415919	0.272902	0.0435086	0.00391365	0.00202375	0.00376293	0.494864	0.0846924	0.0284846	0.02925	0.431076	0.1873	0.184732	0.725405	0.720454	0.986099	0.7288	0.947635	0.596338	0.47654	0.212301	0.0268775
f_Marinilabiliaceae	0.0216386	0.182904	3.96066	1.72347	1.95957	0.946122	0.845169	0.0380311	0.00936007	0.240871	1.26054	2.94086	2.12581	0.859953	< 0.001	0.866916	0.757325	0.0119103	0.285973	0.798384	0.361012	0.857177	0.68932	0.00169555	0.00136793	0.00176507	0.00282437	0.00211907	0.00523567	0.00375205	0.00574374	0.0113684	0.00831399	0.925138	0.929388	0.828732	0.863054	0.912756	0.760119	0.841556	0.880442	0.936383	0.917879	0.908652	0.677126	0.0737434	0.0116362	0.000535729	0.0118863
g_Frisingicoccus	0.0056219	2.26963	0.192976	0.149819	0.107756	0.108258	0.0947361	0.00637629	1.31751	1.23809	0.613899	0.392923	0.18938	0.0930203	< 0.001	0.943475	0.528888	8.28183e-05	3.46725e-05	0.0154724	0.211648	0.801219	4.31292e-12	0.00156755	0.0874486	0.116522	0.0618837	0.248249	5.61346e-05	1.85183e-08	5.96177e-09	3.09045e-08	4.89205e-10	0.147695	0.100747	0.186085	0.0372508	0.887273	0.910014	0.569595	0.77918	0.697357	0.470068	8.76715e-10	3.90883e-12	1.40922e-08	9.42139e-05	0.00213086	0.186539
c_Cytophagia	0.00439774	0.02206	0.650573	0.702017	1.10878	0.720187	0.0589832	0.0505865	0.00254727	0.0211038	0.141026	0.789892	1.55478	0.24445	< 0.001	0.738168	0.225819	0.000298793	0.0143852	0.770705	0.040807	0.182292	0.492864	8.19132e-05	2.62062e-06	4.61978e-07	0.00147452	0.243943	0.000971983	3.07726e-05	5.94737e-06	0.0119867	0.658757	0.469225	0.281658	0.464342	0.00430381	0.744029	0.117393	0.000172089	0.0494072	3.15432e-05	0.0391586	0.883468	0.454405	0.0120116	4.26942e-07	3.86144e-08	0.00359728
s_Butyricimonas virosa	0.0195526	1.61864	2.20762	0.333383	0.0746232	0.113448	0.0705247	0.0257563	0.311563	0.652958	1.1383	0.860384	0.231141	0.0149613	< 0.001	0.936725	0.000365126	0.00345328	0.172181	2.1593e-05	0.00841555	0.928781	3.53331e-06	5.56995e-12	0.000196793	0.274819	0.562177	0.967465	0.0254027	0.329298	0.000177041	1.9984e-05	8.02466e-07	0.000620364	8.75439e-10	1.63803e-11	3.60194e-13	0.00710654	0.00100772	7.45815e-05	0.626261	0.259724	0.568135	0.260037	2.69013e-05	2.57285e-07	9.88724e-08	0.000824814	0.968159
s_Phocaeicola coprocola	0.000633854	0.00497756	0.0036128	0.00353815	0.00310246	0	0.00100237	0.0111942	0.00106737	0.243485	2.95627	2.5413	0.305309	0.020022	< 0.001	0.883272	0.900798	0.893172	0.019415	0.000307789	0.00030665	0.422922	0.877037	0.647065	0.889697	0.843489	0.878316	0.976788	0.785745	0.972806	0.90549	0.746234	0.894359	0.752222	0.906653	0.407409	0.600178	0.880242	0.740678	0.883102	0.637674	0.764958	0.894862	0.883643	0.724576	0.0382291	0.000372695	0.00643406	0.718031
1Phyla and their corresponding genera and species are indicated and only those taxa with minimum relative abundance > 1% in at least 1 group are shown
2earlyC group weaned at 7 weeks of age (experimental days 28–42)
3lateC group weaned at 17 weeks of age (experimental days 98–112)
4P-values were obtained using Kruskal-Wallis test and p ≤ 0.05 indicates bacterial taxa that were significantly different between the samples due to age x weaning effect
5Pairwise comparisons were done using Dunn’s test and p ≤ 0.05 indicates significant effect
[truncated: 15 more columns]

## Sheet: Table S2
Table S2. Average relative concentrations (µmol/L) of plasma metabolites in early- and late-weaned calves.
1Metabolites		2earlyC							3lateC
List	Class	d1E	d28E	d42E	d70E	d98E	d112E	d140E	d1L	d28L	d42L	d70L	d98L	d112L	d140L	4p-value (FDR-adjusted)	5Tukey's HSD
Carnitine	Acylcarnitines	10.1525	14.8058	10.8179	8.3772	8.83963	8.84407	8.37778	9.48636	15.8667	14.7717	12.6314	11.9262	9.84826	10.3855	< 0.001	28E-112E; 28L-112E; 42E-112E; 42L-112E; 70L-112E; 98L-112E; 28E-112L; 28L-112L; 42L-112L; 70L-112L; 140L-140E; 28E-140E; 28L-140E; 42E-140E; 42L-140E; 70L-140E; 98L-140E; 28E-140L; 28L-140L; 42L-140L; 70E-140L; 70L-140L; 28E-1E; 28L-1E; 42L-1E; 70E-1E; 70L-1E; 28E-1L; 28L-1L; 42L-1L; 70L-1L; 98L-1L; 42E-28E; 70E-28E; 98E-28E; 98L-28E; 42E-28L; 70E-28L; 70L-28L; 98E-28L; 98L-28L; 42L-42E; 70E-42E;…
Propionylcarnitine	Acylcarnitines	0.15795	0.246792	0.602042	0.7922	0.475963	0.401074	0.319259	0.1615	0.30419	0.383304	0.569619	0.671571	0.56413	0.382227	< 0.001	1E-112E; 1L-112E; 28E-112E; 42E-112E; 70E-112E; 98L-112E; 140E-112L; 140L-112L; 1E-112L; 1L-112L; 28E-112L; 28L-112L; 42L-112L; 70E-112L; 1E-140E; 1L-140E; 42E-140E; 70E-140E; 70L-140E; 98E-140E; 98L-140E; 1E-140L; 1L-140L; 28E-140L; 42E-140L; 70E-140L; 98L-140L; 28E-1E; 28L-1E; 42E-1E; 42L-1E; 70E-1E; 70L-1E; 98E-1E; 98L-1E; 28E-1L; 28L-1L; 42E-1L; 42L-1L; 70E-1L; 70L-1L; 98E-1L; 98L-1L; 42E-28E…
Propenoylcarnitine	Acylcarnitines	0.02055	0.0417917	0.0402917	0.03864	0.041037	0.0383704	0.0358889	0.0222727	0.0398571	0.0382174	0.0381429	0.0382381	0.0386522	0.037	< 0.001	1E-112E; 1L-112E; 1E-112L; 1L-112L; 1E-140E; 1L-140E; 1E-140L; 1L-140L; 28E-1E; 28L-1E; 42E-1E; 42L-1E; 70E-1E; 70L-1E; 98E-1E; 98L-1E; 28E-1L; 28L-1L; 42E-1L; 42L-1L; 70E-1L; 70L-1L; 98E-1L; 98L-1L
Valerylcarnitine	Acylcarnitines	0.07465	0.0970833	0.136583	0.22084	0.210185	0.189074	0.15663	0.0751364	0.117857	0.136913	0.154571	0.144571	0.221435	0.167864	< 0.001	1E-112E; 1L-112E; 28E-112E; 28L-112E; 1E-112L; 1L-112L; 28E-112L; 28L-112L; 42E-112L; 1E-140E; 1L-140E; 1E-140L; 1L-140L; 28E-140L; 28L-1E; 42E-1E; 42L-1E; 70E-1E; 70L-1E; 98E-1E; 98L-1E; 28L-1L; 42E-1L; 42L-1L; 70E-1L; 70L-1L; 98E-1L; 98L-1L; 70E-28E; 70L-28E; 98E-28E; 70E-28L; 98E-28L; 70E-42E; 98E-42E; 98E-42L
Nonaylcarnitine	Acylcarnitines	0.038	0.0462083	0.0440833	0.04892	0.0512963	0.0496296	0.0504074	0.0393182	0.046619	0.0434783	0.0480952	0.047619	0.0452174	0.048	< 0.001	1E-112E; 1L-112E; 1E-140E; 1L-140E; 70E-1E; 98E-1E; 98E-1L
Hexadecanoylcarnitine	Acylcarnitines	0.08345	0.089875	0.0690417	0.05968	0.0632222	0.0617778	0.0615926	0.0819091	0.0865238	0.0851739	0.0703333	0.0574286	0.063913	0.0635	< 0.001	1E-112E; 1L-112E; 28E-112E; 28L-112E; 42L-112E; 1E-112L; 1L-112L; 28E-112L; 28L-112L; 42L-112L; 1E-140E; 1L-140E; 28E-140E; 28L-140E; 42L-140E; 1E-140L; 28E-140L; 28L-140L; 42L-140L; 70E-1E; 98E-1E; 98L-1E; 70E-1L; 98E-1L; 98L-1L; 42E-28E; 70E-28E; 98E-28E; 98L-28E; 70E-28L; 98E-28L; 98L-28L; 70E-42L; 98E-42L; 98L-42L
Hydroxyhexadecadienylcarnitine	Acylcarnitines	0.0402	0.094375	0.0864167	0.092	0.0922222	0.0932222	0.0917778	0.0397727	0.0830952	0.0848696	0.0810952	0.0808571	0.0822609	0.0901364	< 0.001	1E-112E; 1L-112E; 1E-112L; 1L-112L; 1E-140E; 1L-140E; 1E-140L; 1L-140L; 28E-1E; 28L-1E; 42E-1E; 42L-1E; 70E-1E; 70L-1E; 98E-1E; 98L-1E; 28E-1L; 28L-1L; 42E-1L; 42L-1L; 70E-1L; 70L-1L; 98E-1L; 98L-1L
Octadecenoylcarnitine	Acylcarnitines	0.0686	0.0529583	0.0635833	0.04936	0.044	0.0485185	0.0395556	0.069	0.0502381	0.0672174	0.0541905	0.052	0.0386522	0.0455909	< 0.001	1L-112E; 1E-112L; 1L-112L; 42E-112L; 42L-112L; 1E-140E; 1L-140E; 42E-140E; 42L-140E; 70L-140E; 1L-140L; 98E-1E; 98E-1L; 98E-42E; 98E-42L
Arginine	Aminoacids	203	237.833	192.208	143.656	151.333	151.037	144.889	222.714	237.619	216.304	182.429	165.571	152.478	141.955	< 0.001	1E-112E; 1L-112E; 28E-112E; 28L-112E; 42E-112E; 42L-112E; 1E-112L; 1L-112L; 28E-112L; 28L-112L; 42E-112L; 42L-112L; 1E-140E; 1L-140E; 28E-140E; 28L-140E; 42E-140E; 42L-140E; 1E-140L; 1L-140L; 28E-140L; 28L-140L; 42E-140L; 42L-140L; 70L-140L; 70E-1E; 98E-1E; 70E-1L; 98E-1L; 98L-1L; 70E-28E; 70L-28E; 98E-28E; 98L-28E; 70E-28L; 70L-28L; 98E-28L; 98L-28L; 70E-42E; 98E-42E; 70E-42L; 98E-42L; 98L-42L; …
Glutamate	Aminoacids	153.75	103.554	92.2542	98.708	108.063	97.1259	89.7741	156.986	89.1429	85.1913	90.9476	100.724	104.117	91.25	< 0.001	1E-112E; 1L-112E; 1E-112L; 1L-112L; 1E-140E; 1L-140E; 1E-140L; 1L-140L; 28E-1E; 28L-1E; 42E-1E; 42L-1E; 70E-1E; 70L-1E; 98E-1E; 98L-1E; 28E-1L; 28L-1L; 42E-1L; 42L-1L; 70E-1L; 70L-1L; 98E-1L; 98L-1L; 98E-42L
Glycine	Aminoacids	626.5	441.417	424	422.36	447.778	445.259	437.926	611.818	413	442.261	408.143	376.905	344.261	385.955	< 0.001	112L-112E; 1E-112E; 1L-112E; 140E-112L; 1E-112L; 1L-112L; 28E-112L; 42E-112L; 42L-112L; 70E-112L; 98E-112L; 1E-140E; 1L-140E; 1E-140L; 1L-140L; 28E-1E; 28L-1E; 42E-1E; 42L-1E; 70E-1E; 70L-1E; 98E-1E; 98L-1E; 28E-1L; 28L-1L; 42E-1L; 42L-1L; 70E-1L; 70L-1L; 98E-1L; 98L-1L; 98L-98E
Histidine	Aminoacids	101.35	116.579	91.3917	66.532	66.8037	72.863	78.4778	98.4727	123.795	121.9	98.6	95.5476	84.4957	77.4955	< 0.001	1E-112E; 1L-112E; 28E-112E; 28L-112E; 42L-112E; 70L-112E; 98L-112E; 28E-112L; 28L-112L; 42L-112L; 70E-112L; 98E-112L; 28E-140E; 28L-140E; 42L-140E; 28E-140L; 28L-140L; 42L-140L; 70E-1E; 98E-1E; 28L-1L; 42L-1L; 70E-1L; 98E-1L; 70E-28E; 98E-28E; 42E-28L; 70E-28L; 98E-28L; 98L-28L; 42L-42E; 70E-42E; 98E-42E; 70E-42L; 98E-42L; 70L-70E; 98L-70E; 98E-70L; 98L-98E
Lysine	Aminoacids	282.95	266.458	184.5	151.336	156.041	158.578	167.593	260.909	275.81	229.435	199.476	183.381	184.261	188.318	< 0.001	1E-112E; 1L-112E; 28E-112E; 28L-112E; 42L-112E; 1E-112L; 1L-112L; 28E-112L; 28L-112L; 1E-140E; 1L-140E; 28E-140E; 28L-140E; 42L-140E; 1E-140L; 1L-140L; 28E-140L; 28L-140L; 42E-1E; 70E-1E; 70L-1E; 98E-1E; 98L-1E; 42E-1L; 70E-1L; 70L-1L; 98E-1L; 98L-1L; 42E-28E; 70E-28E; 70L-28E; 98E-28E; 98L-28E; 42E-28L; 70E-28L; 70L-28L; 98E-28L; 98L-28L; 70E-42L; 98E-42L; 70L-70E
Methionine	Aminoacids	50.055	48.6208	29.1833	24.428	30.6481	31.2222	33.8037	44.1409	46.4571	41.0304	35.8286	33.2238	31.6739	33.05	< 0.001	1E-112E; 1L-112E; 28E-112E; 28L-112E; 42L-112E; 70E-112E; 1E-112L; 1L-112L; 28E-112L; 28L-112L; 70E-112L; 1E-140E; 1L-140E; 28E-140E; 28L-140E; 70E-140E; 1E-140L; 1L-140L; 28E-140L; 28L-140L; 70E-140L; 42E-1E; 70E-1E; 70L-1E; 98E-1E; 98L-1E; 42E-1L; 70E-1L; 98E-1L; 98L-1L; 42E-28E; 70E-28E; 70L-28E; 98E-28E; 98L-28E; 42E-28L; 70E-28L; 98E-28L; 98L-28L; 42L-42E; 70E-42L; 98E-42L; 70L-70E; 98E-70E;…
Ornithine	Aminoacids	98.135	93.2458	135.263	72.184	74.7444	78.6481	78.8185	92.4727	90.5286	102.204	96.4905	107.2	85.0565	78.3727	< 0.001	42E-112E; 98L-112E; 42E-112L; 42E-140E; 42L-140E; 98L-140E; 42E-140L; 98L-140L; 42E-1E; 70E-1E; 42E-1L; 42E-28E; 70E-28E; 42E-28L; 42L-42E; 70E-42E; 70L-42E; 98E-42E; 70E-42L; 98E-42L; 70L-70E; 98L-70E; 98L-98E
Phenylalanine	Aminoacids	105.695	93.8167	89.2125	71.54	72.7704	68.9444	68.5778	103.968	94.6524	84.0739	77.5571	79.2762	80.8304	75.0318	< 0.001	1E-112E; 1L-112E; 28E-112E; 28L-112E; 42E-112E; 42L-112E; 1E-112L; 1L-112L; 1E-140E; 1L-140E; 28E-140E; 28L-140E; 42E-140E; 42L-140E; 1E-140L; 1L-140L; 28E-140L; 28L-140L; 42L-1E; 70E-1E; 70L-1E; 98E-1E; 98L-1E; 42L-1L; 70E-1L; 70L-1L; 98E-1L; 98L-1L; 70E-28E; 70L-28E; 98E-28E; 70E-28L; 70L-28L; 98E-28L; 70E-42E; 98E-42E
Proline	Aminoacids	200.35	152.233	91.1125	73.116	78.7222	80.9519	83.8556	193.636	149.214	120.139	93.9619	87.0238	86.4391	76.6045	< 0.001	1E-112E; 1L-112E; 28E-112E; 28L-112E; 42L-112E; 1E-112L; 1L-112L; 28E-112L; 28L-112L; 42L-112L; 1E-140E; 1L-140E; 28E-140E; 28L-140E; 42L-140E; 1E-140L; 1L-140L; 28E-140L; 28L-140L; 42L-140L; 70L-140L; 28E-1E; 28L-1E; 42E-1E; 42L-1E; 70E-1E; 70L-1E; 98E-1E; 98L-1E; 28E-1L; 28L-1L; 42E-1L; 42L-1L; 70E-1L; 70L-1L; 98E-1L; 98L-1L; 42E-28E; 42L-28E; 70E-28E; 70L-28E; 98E-28E; 98L-28E; 42E-28L; 42L-28…
Serine	Aminoacids	202.05	142.671	107.783	81.352	85.737	87.463	90.8222	196.045	142.667	115.752	99.9667	98.3952	79.2087	88.3045	< 0.001	1E-112E; 1L-112E; 28E-112E; 28L-112E; 42E-112E; 42L-112E; 1E-112L; 1L-112L; 28E-112L; 28L-112L; 42E-112L; 42L-112L; 70L-112L; 98L-112L; 1E-140E; 1L-140E; 28E-140E; 28L-140E; 42L-140E; 1E-140L; 1L-140L; 28E-140L; 28L-140L; 42E-140L; 42L-140L; 28E-1E; 28L-1E; 42E-1E; 42L-1E; 70E-1E; 70L-1E; 98E-1E; 98L-1E; 28E-1L; 28L-1L; 42E-1L; 42L-1L; 70E-1L; 70L-1L; 98E-1L; 98L-1L; 42E-28E; 42L-28E; 70E-28E; 70…
Threonine	Aminoacids	156.265	125.342	90.8833	71.304	93.263	95.0778	99.8111	163.482	118.552	110.183	108.162	111.848	98.5435	89.9864	< 0.001	1E-112E; 1L-112E; 70E-112E; 1E-112L; 1L-112L; 70E-112L; 1E-140E; 1L-140E; 70E-140E; 1E-140L; 1L-140L; 42E-1E; 42L-1E; 70E-1E; 70L-1E; 98E-1E; 98L-1E; 28E-1L; 28L-1L; 42E-1L; 42L-1L; 70E-1L; 70L-1L; 98E-1L; 98L-1L; 70E-28E; 70E-28L; 70E-42L; 70L-70E; 98E-70E; 98L-70E
Tyrosine	Aminoacids	86.85	93.3542	77.5708	56.512	63.6259	62.6704	67.3963	89.15	93.9619	81.987	75.9333	76.9762	73.0565	61.5727	< 0.001	1E-112E; 1L-112E; 28E-112E; 28L-112E; 42L-112E; 70E-112L; 1L-140E; 28E-140E; 28L-140E; 1E-140L; 1L-140L; 28E-140L; 28L-140L; 42L-140L; 70E-1E; 98E-1E; 70E-1L; 98E-1L; 70E-28E; 98E-28E; 70E-28L; 98E-28L; 70E-42E; 70E-42L; 70L-70E; 98L-70E
Valine	Aminoacids	276.35	248.25	333.083	278.44	286.222	285.852	281.593	270.636	255.905	283.652	321.286	341.524	322.826	314.045	< 0.001	1L-112L; 28E-112L; 28L-112L; 98L-140E; 28E-140L; 28L-140L; 42E-1E; 98L-1E; 42E-1L; 98L-1L; 42E-28E; 70L-28E; 98L-28E; 42E-28L; 70L-28L; 98L-28L; 98L-42L; 98L-70E
Acetylornithine	Biogenic amines	1.14765	0.626583	1.48075	4.6584	6.5563	6.84667	7.21407	1.36309	0.649143	1.03948	1.75324	1.71933	4.55957	7.03409	< 0.001	1E-112E; 1L-112E; 28E-112E; 28L-112E; 42E-112E; 42L-112E; 70L-112E; 98L-112E; 1E-112L; 1L-112L; 28E-112L; 28L-112L; 42E-112L; 42L-112L; 70L-112L; 98L-112L; 1E-140E; 1L-140E; 28E-140E; 28L-140E; 42E-140E; 42L-140E; 70L-140E; 98L-140E; 1E-140L; 1L-140L; 28E-140L; 28L-140L; 42E-140L; 42L-140L; 70L-140L; 98L-140L; 70E-1E; 98E-1E; 70E-1L; 98E-1L; 70E-28E; 70L-28E; 98E-28E; 98L-28E; 70E-28L; 98E-28L; 7…
Asymmetric dimethylarginine	Biogenic amines	2.092	1.59167	1.50875	1.48896	1.51259	1.51407	1.51815	1.99227	1.59667	1.53078	1.53619	1.33667	1.39913	1.48	< 0.001	1E-112E; 1L-112E; 1E-112L; 1L-112L; 1E-140E; 1L-140E; 1E-140L; 1L-140L; 28E-1E; 28L-1E; 42E-1E; 42L-1E; 70E-1E; 70L-1E; 98E-1E; 98L-1E; 28E-1L; 28L-1L; 42E-1L; 42L-1L; 70E-1L; 70L-1L; 98E-1L; 98L-1L; 98L-28E; 98L-28L
Carnosine	Biogenic amines	9.8305	10.0217	11.6221	10.8196	12.4715	13.9474	15.0407	10.0918	9.9781	11.0613	13.4448	14.6214	15.207	14.74	< 0.001	1E-112E; 1L-112E; 28E-112E; 28L-112E; 70E-112E; 1E-112L; 1L-112L; 28E-112L; 28L-112L; 42E-112L; 42L-112L; 70E-112L; 1E-140E; 1L-140E; 28E-140E; 28L-140E; 42E-140E; 42L-140E; 70E-140E; 1E-140L; 1L-140L; 28E-140L; 28L-140L; 42L-140L; 70E-140L; 70L-1E; 98E-1E; 98L-1E; 70L-1L; 98L-1L; 70L-28E; 98L-28E; 70L-28L; 98L-28L; 98L-42L; 98L-70E
Creatinine	Biogenic amines	81.7	67.25	65.9333	63.748	55.7556	57.8556	62.2333	78	66.7048	60.5783	57.619	54.4333	64.9913	64.5682	< 0.001	1E-112E; 1L-112E; 1E-112L; 1L-112L; 1E-140E; 1L-140E; 1E-140L; 1L-140L; 28E-1E; 28L-1E; 42E-1E; 42L-1E; 70E-1E; 70L-1E; 98E-1E; 98L-1E; 42E-1L; 42L-1L; 70E-1L; 70L-1L; 98E-1L; 98L-1L; 98E-28E; 98L-28E; 98E-28L; 98L-28L
Dihydroxyphenylalanine	Biogenic amines	0	0.119375	0.1105	0.1214	0.10163	0.102222	0.107	0	0.0947143	0.0945217	0.0911429	0.098619	0.0895217	0.0993182	< 0.001	1E-112E; 1L-112E; 1E-112L; 1L-112L; 1E-140E; 1L-140E; 1E-140L; 1L-140L; 28E-1E; 28L-1E; 42E-1E; 42L-1E; 70E-1E; 70L-1E; 98E-1E; 98L-1E; 28E-1L; 28L-1L; 42E-1L; 42L-1L; 70E-1L; 70L-1L; 98E-1L; 98L-1L
Dopamine	Biogenic amines	0	2.00475	2.36946	2.68712	2.75963	2.92148	2.5097	0	2.30714	2.11483	2.97429	2.54348	3.09691	2.77641	< 0.001	1E-112E; 1L-112E; 1E-112L; 1L-112L; 1E-140E; 1L-140E; 1E-140L; 1L-140L; 28E-1E; 28L-1E; 42E-1E; 42L-1E; 70E-1E; 70L-1E; 98E-1E; 98L-1E; 28E-1L; 28L-1L; 42E-1L; 42L-1L; 70E-1L; 70L-1L; 98E-1L; 98L-1L
Histamine	Biogenic amines	0	0.207833	0.216667	0.20732	0.193444	0.208407	0.210037	0.00186364	0.25219	0.277783	0.264476	0.277333	0.26987	0.2895	< 0.001	1E-112E; 1L-112E; 1E-112L; 1L-112L; 1E-140E; 1L-140E; 1E-140L; 1L-140L; 28E-1E; 28L-1E; 42E-1E; 42L-1E; 70E-1E; 70L-1E; 98E-1E; 98L-1E; 28E-1L; 28L-1L; 42E-1L; 42L-1L; 70E-1L; 70L-1L; 98E-1L; 98L-1L
Sarcosine	Biogenic amines	7.5825	6.52522	2.61626	7.50271	6.79327	3.92804	1.06548	8.08773	7.56619	5.44048	3.29526	2.29889	1.94309	1.3285	< 0.001	1E-112E; 1L-112E; 28E-112E; 28L-112E; 42L-112E; 1E-112L; 1L-112L; 28E-112L; 28L-112L; 1E-140E; 1L-140E; 28E-140E; 28L-140E; 42E-140E; 42L-140E; 1E-140L; 1L-140L; 28E-140L; 28L-140L; 42E-1E; 70E-1E; 70L-1E; 98E-1E; 98L-1E; 42E-1L; 70E-1L; 70L-1L; 98E-1L; 98L-1L; 70E-28E; 98E-28E; 98L-28E; 42E-28L; 70E-28L; 70L-28L; 98E-28L; 98L-28L
Symmetric dimethylarginine	Biogenic amines	1.0516	0.666542	0.621375	0.62988	0.632741	0.646037	0.639222	0.989773	0.65619	0.649652	0.656333	0.581381	0.598565	0.629318	< 0.001	1E-112E; 1L-112E; 1E-112L; 1L-112L; 1E-140E; 1L-140E; 1E-140L; 1L-140L; 28E-1E; 28L-1E; 42E-1E; 42L-1E; 70E-1E; 70L-1E; 98E-1E; 98L-1E; 28E-1L; 28L-1L; 42E-1L; 42L-1L; 70E-1L; 70L-1L; 98E-1L; 98L-1L
Spermine	Biogenic amines	0	0.787435	1.6257	1.10748	1.47331	1.82015	0.906885	0.0298636	1.51585	1.09135	0.87545	1.12855	1.44723	1.3341	< 0.001	1E-112E; 1L-112E; 1E-112L; 1L-112L; 1E-140E; 1L-140E; 1E-140L; 1L-140L; 28E-1E; 28L-1E; 42E-1E; 42L-1E; 70E-1E; 70L-1E; 98E-1E; 98L-1E; 28E-1L; 28L-1L; 42E-1L; 42L-1L; 70E-1L; 70L-1L; 98E-1L; 98L-1L
trans-4-hydroxyproline	Biogenic amines	88.72	73.1	47.4958	38.436	46.2778	49.4259	51.1926	91.7818	65.3857	60.7043	52.9619	44.9476	45.2522	41.9909	< 0.001	1E-112E; 1L-112E; 28E-112E; 28L-112E; 42L-112E; 70E-112E; 1E-112L; 1L-112L; 28E-112L; 28L-112L; 42L-112L; 1E-140E; 1L-140E; 28E-140E; 28L-140E; 70E-140E; 1E-140L; 1L-140L; 28E-140L; 28L-140L; 42L-140L; 70L-140L; 28E-1E; 28L-1E; 42E-1E; 42L-1E; 70E-1E; 70L-1E; 98E-1E; 98L-1E; 28E-1L; 28L-1L; 42E-1L; 42L-1L; 70E-1L; 70L-1L; 98E-1L; 98L-1L; 42E-28E; 70E-28E; 70L-28E; 98E-28E; 98L-28E; 42E-28L; 70E-2…
Taurine	Biogenic amines	116.135	50.9417	51.575	37.564	26.7111	30.7889	34.6259	84.4545	50.2571	57.4304	45.6714	48.2476	42.9783	37.95	< 0.001	112L-112E; 1E-112E; 1L-112E; 28E-112E; 28L-112E; 42E-112E; 42L-112E; 70L-112E; 98L-112E; 1E-112L; 1L-112L; 98E-112L; 1E-140E; 1L-140E; 28E-140E; 28L-140E; 42E-140E; 42L-140E; 98L-140E; 1E-140L; 1L-140L; 42L-140L; 28E-1E; 28L-1E; 42E-1E; 42L-1E; 70E-1E; 70L-1E; 98E-1E; 98L-1E; 28E-1L; 28L-1L; 42E-1L; 42L-1L; 70E-1L; 70L-1L; 98E-1L; 98L-1L; 98E-28E; 98E-28L; 98E-42E; 70E-42L; 98E-42L; 98E-70L; 98L-…
SM (OH) C14:1	Sphingomyelins	2.9205	3.64125	3.935	5.1488	6.56444	6.70926	7.71815	3.35727	3.6419	4.08478	5.42143	6.23238	6.67522	6.76909	< 0.001	1E-112E; 1L-112E; 28E-112E; 28L-112E; 42E-112E; 42L-112E; 70E-112E; 70L-112E; 1E-112L; 1L-112L; 28E-112L; 28L-112L; 42E-112L; 42L-112L; 70E-112L; 1E-140E; 1L-140E; 28E-140E; 28L-140E; 42E-140E; 42L-140E; 70E-140E; 70L-140E; 98L-140E; 1E-140L; 1L-140L; 28E-140L; 28L-140L; 42E-140L; 42L-140L; 70E-140L; 70L-140L; 28E-1E; 28L-1E; 42E-1E; 42L-1E; 70E-1E; 70L-1E; 98E-1E; 98L-1E; 70E-1L; 70L-1L; 98E-1L;…
SM (OH) C16:1	Sphingomyelins	1.13525	1.34154	2.26458	4.618	5.84259	5.81963	6.45111	1.30059	1.35548	1.87522	3.36857	4.46571	5.50913	5.805	< 0.001	1E-112E; 1L-112E; 28E-112E; 28L-112E; 42E-112E; 42L-112E; 70E-112E; 70L-112E; 98L-112E; 1E-112L; 1L-112L; 28E-112L; 28L-112L; 42E-112L; 42L-112L; 70L-112L; 1E-140E; 1L-140E; 28E-140E; 28L-140E; 42E-140E; 42L-140E; 70E-140E; 70L-140E; 98L-140E; 1E-140L; 1L-140L; 28E-140L; 28L-140L; 42E-140L; 42L-140L; 70L-140L; 98L-140L; 42E-1E; 42L-1E; 70E-1E; 70L-1E; 98E-1E; 98L-1E; 42E-1L; 42L-1L; 70E-1L; 70L-1…
SM (OH) C22:1	Sphingomyelins	4.634	9.78958	10.7604	6.8744	7.79222	7.72	8.19037	5.19045	8.92952	10.0309	10.0219	10.3967	10.44	8.59545	< 0.001	112L-112E; 1E-112E; 1L-112E; 28E-112E; 42E-112E; 42L-112E; 70L-112E; 98L-112E; 140E-112L; 1E-112L; 1L-112L; 70E-112L; 98E-112L; 1E-140E; 1L-140E; 42E-140E; 98L-140E; 1E-140L; 1L-140L; 28E-1E; 28L-1E; 42E-1E; 42L-1E; 70E-1E; 70L-1E; 98E-1E; 98L-1E; 28E-1L; 28L-1L; 42E-1L; 42L-1L; 70E-1L; 70L-1L; 98E-1L; 98L-1L; 70E-28E; 98E-28E; 70E-28L; 70E-42E; 98E-42E; 70E-42L; 98E-42L; 70L-70E; 98L-70E; 98E-70…
SM (OH) C22:2	Sphingomyelins	2.4375	3.30208	3.70667	3.0104	3.48333	3.88333	4.44593	2.75818	3.0019	3.44435	3.82905	4.50762	4.87304	4.15091	< 0.001	1E-112E; 1L-112E; 28L-112E; 70E-112E; 1E-112L; 1L-112L; 28E-112L; 28L-112L; 42E-112L; 42L-112L; 70E-112L; 98E-112L; 1E-140E; 1L-140E; 28E-140E; 28L-140E; 42L-140E; 70E-140E; 98E-140E; 1E-140L; 1L-140L; 28L-140L; 70E-140L; 28E-1E; 42E-1E; 42L-1E; 70L-1E; 98E-1E; 98L-1E; 42E-1L; 70L-1L; 98L-1L; 98L-28E; 98L-28L; 98L-42L; 98L-70E; 98L-98E
SM (OH) C24:1	Sphingomyelins	0.4702	0.622417	0.770042	0.78616	0.948852	0.915889	0.912889	0.518409	0.595286	0.658478	0.819476	0.958905	1.06896	0.948091	< 0.001	1E-112E; 1L-112E; 28E-112E; 28L-112E; 42L-112E; 1E-112L; 1L-112L; 28E-112L; 28L-112L; 42E-112L; 42L-112L; 70E-112L; 1E-140E; 1L-140E; 28E-140E; 28L-140E; 42L-140E; 1E-140L; 1L-140L; 28E-140L; 28L-140L; 42L-140L; 42E-1E; 42L-1E; 70E-1E; 70L-1E; 98E-1E; 98L-1E; 42E-1L; 70E-1L; 70L-1L; 98E-1L; 98L-1L; 70L-28E; 98E-28E; 98L-28E; 70L-28L; 98E-28L; 98L-28L; 98E-42L; 98L-42L
SM C18:1	Sphingomyelins	2.8155	3.98833	4.05875	3.3404	4.05667	4.25519	4.8437	3.29682	3.61476	3.83913	4.23143	4.99238	5.12652	4.18636	< 0.001	1E-112E; 1L-112E; 70E-112E; 1E-112L; 1L-112L; 28E-112L; 28L-112L; 42E-112L; 42L-112L; 70E-112L; 98E-112L; 1E-140E; 1L-140E; 28L-140E; 42L-140E; 70E-140E; 1E-140L; 1L-140L; 70E-140L; 28E-1E; 28L-1E; 42E-1E; 42L-1E; 70L-1E; 98E-1E; 98L-1E; 70L-1L; 98E-1L; 98L-1L; 98L-28E; 98L-28L; 98L-42L; 70L-70E; 98L-70E
SM C22:3	Sphingomyelins	0.0538	0.16925	0.168167	0.00948	0.064963	0.0664815	0.0234074	0.045	0.250095	0.22013	0.109333	0.0670952	0.0680435	0.0220455	< 0.001	28E-112E; 28L-112E; 42E-112E; 42L-112E; 28E-112L; 28L-112L; 42E-112L; 42L-112L; 1E-140E; 1L-140E; 28E-140E; 28L-140E; 42E-140E; 42L-140E; 70L-140E; 98L-140E; 28E-140L; 28L-140L; 42E-140L; 42L-140L; 70E-1E; 70E-1L; 70E-28E; 98E-28E; 70E-28L; 98E-28L; 70E-42E; 98E-42E; 70E-42L; 98E-42L; 98L-70E
SM C24:1	Sphingomyelins	12.778	14.1858	13.4258	6.1796	5.85037	6.42778	6.66704	14.2864	13.4819	12.3417	9.79048	9.65714	9.53087	6.98955	< 0.001	112L-112E; 1E-112E; 1L-112E; 28E-112E; 28L-112E; 42E-112E; 42L-112E; 70L-112E; 98L-112E; 140E-112L; 140L-112L; 1E-112L; 1L-112L; 28E-112L; 28L-112L; 42E-112L; 42L-112L; 70E-112L; 98E-112L; 1E-140E; 1L-140E; 28E-140E; 28L-140E; 42E-140E; 42L-140E; 70L-140E; 98L-140E; 1E-140L; 1L-140L; 28E-140L; 28L-140L; 42E-140L; 42L-140L; 70L-140L; 98L-140L; 70E-1E; 98E-1E; 70E-1L; 70L-1L; 98E-1L; 98L-1L; 70E-28…
SM C26:0	Sphingomyelins	0.0952	0.0945417	0.130083	0.16588	0.234444	0.234704	0.219741	0.0987727	0.0982857	0.114565	0.15581	0.180571	0.230652	0.233682	< 0.001	1E-112E; 1L-112E; 28E-112E; 28L-112E; 42E-112E; 42L-112E; 70E-112E; 70L-112E; 1E-112L; 1L-112L; 28E-112L; 28L-112L; 42E-112L; 42L-112L; 70E-112L; 70L-112L; 1E-140E; 1L-140E; 28E-140E; 28L-140E; 42E-140E; 42L-140E; 1E-140L; 1L-140L; 28E-140L; 28L-140L; 42E-140L; 42L-140L; 70E-140L; 70L-140L; 70E-1E; 70L-1E; 98E-1E; 98L-1E; 70E-1L; 70L-1L; 98E-1L; 98L-1L; 42E-28E; 70E-28E; 70L-28E; 98E-28E; 98L-28E…
1Metabolites list and their corresponding class is indicated and only those metabolites with VIP > 1, FDR < 0.001, ANOVA are shown
2earlyC group weaned at 7 weeks of age (experimental days 28–42)
3lateC group weaned at 17 weeks of age (experimental days 98–112)
4P-values were obtained using one-way Analysis of Variance (ANOVA) and FDR-adjusted p ≤ 0.05 indicates plasma metabolites that were significantly different between the samples due to the age effect
5Pairwise comparisons were done using Tukey's HSD test

## Sheet: Table S3
Table S3. Spearman’s rank correlations between morphometric variables of calves, differential faecal microbial genera and plasma metabolites of weaning groups.
		d70
		Live weight gain or Average daily gain	Live weight (kg)	Wither height (cm)	Hip height (cm)
Faecal bacterial genera	f_Rikenellaceae	-0.52461	---	---	---
	g_Parabacteroides	0.68465	---	---	---
	g_Mediterraneibacter	0.58734	---	0.55269	0.63008
	g_Prevotella	0.54334	---	---	0.51038
	g_Blautia	0.60177	---	0.5	0.51097
	o_Bacteroidales incertae sedis	0.59835	0.55003	0.60517	0.67954
	f_Lachnospiraceae	0.52623	---	---	---
plasma metabolites	Histidine	0.59247	---	---	0.5336
	Lysine	---	---	0.52673	0.52318
	Methionine	0.61483	0.58293	0.54396	0.55704
	Proline	0.53432	---	---	---
	Serine	---	0.59201	0.53715	0.60591
	Threonine	0.55269	0.50492	---	0.54113
	Tryptophan	0.56409	---	---	---
	Tyrosine	0.52668	---	---	---
	Acetylornithine	-0.51703	---	---	---
	trans-4-hydroxyproline	---	0.50552	---	---
	Spermidine	---	-0.60621	-0.53854	-0.56616
	Carnitine	0.54405	0.51237	0.54488	0.58041
	SM C16:0	0.56611	---	---	---
	SM C16:1	0.60489	---	---	---
	SM (OH) C16:1	---	---	-0.51288	-0.55384
	Hexoses	0.57739	---	---	---
		d98
		Live weight gain or Average daily gain	Live weight (kg)	Heart girth (cm)	Hip height (cm)	Body length (cm)
Faecal bacterial genera	f_Rikenellaceae	---	-0.58869	-0.53505	---	---
	f_Atopobiaceae	---	0.52782	---	---	---
	g_Olsenella	0.54604	---	---	---	---
	o_Bacteroidales incertae sedis	---	0.5863	0.51068	---	---
plasma metabolites	Leucine	---	0.64113	0.60685	---	0.55407
	Lysine	---	---	---	---	0.52867
	Ornithine	---	0.59177	0.61214	---	0.52871
	Threonine	---	0.51397	---	---	0.51002
	Tryptophan	---	0.5765	0.5218	---	---
	Tyrosine	---	0.55523	---	---	0.50454
	Valine	---	0.53925	0.51107	---	---
	Taurine	---	0.6355	---	---	---
	Acetylornithine	---	-0.52875	-0.51309	---	---
	Asymmetric dimethylarginine	---	---	---	-0.52846	---
	SM C16:0	---	0.5654	0.50436	---	---
	SM C16:1	---	0.56188	0.51912	---	---
	SM C24:1	---	0.56525	0.57252	---	0.5113
	Hexoses	---	0.53642	---	---	---
blue to red colour scale - strong positive to strong negative correlations
Spearman’s rank correlations with R > 0.50 or < -0.50 and p < 0.05 are shown
